# Supplementary material for: Molecular and functional profiling of chemotolerant cells unveils nucleoside metabolism-dependent vulnerabilities in medulloblastoma
Source: Acta Neuropathol Commun. 2023 Nov 17;11:183. doi: 10.1186/s40478-023-01679-7 (PMC10655385; doi:10.1186/s40478-023-01679-7)
Supplement: Supplementary file 2 — Additional file 2. Supplementary Table S1. [file 40478_2023_1679_MOESM2_ESM.xlsx]

## Sheet: DEPs
Supplementary Table S1
Gene Symbol	Expression in MB-R cells	Description
AHCY	UP	adenosylhomocysteinase
AKR1B1	UP	aldo-keto reductase family 1 member B
ALDOA	UP	aldolase, fructose-bisphosphate A
ALYREF	UP	Aly/REF export factor
CALR	UP	calreticulin
CCT5	UP	chaperonin containing TCP1 subunit 5
CCT6A	UP	chaperonin containing TCP1 subunit 6A
CCT8	UP	chaperonin containing TCP1 subunit 8
CFL1	UP	cofilin 1
CLTC	UP	clathrin heavy chain
DYNC1H1	UP	dynein cytoplasmic 1 heavy chain 1
EEF1D	UP	eukaryotic translation elongation factor 1 delta
EEF1G	UP	eukaryotic translation elongation factor 1 gamma
EEF2	UP	eukaryotic translation elongation factor 2
EIF4A1	UP	eukaryotic translation initiation factor 4A1
EIF4H	UP	eukaryotic translation initiation factor 4H
ENO1	UP	enolase 1
ESD	UP	esterase D
FSCN1	UP	fascin actin-bundling protein 1
GANAB	UP	glucosidase II alpha subunit
GAPDH	UP	glyceraldehyde-3-phosphate dehydrogenase
GART	UP	phosphoribosylglycinamide formyltransferase, phosphoribosylglycinamide synthetase, phosphoribosylaminoimidazole synthetase
GLO1	UP	glyoxalase I
GPI	UP	glucose-6-phosphate isomerase
GSTP1	UP	glutathione S-transferase pi 1
HNRNPA1	UP	heterogeneous nuclear ribonucleoprotein A1
HNRNPA2B1	UP	heterogeneous nuclear ribonucleoprotein A2/B1
HNRNPD	UP	heterogeneous nuclear ribonucleoprotein D
HNRNPK	UP	heterogeneous nuclear ribonucleoprotein K
HNRNPU	UP	heterogeneous nuclear ribonucleoprotein U
HSP90AA1	UP	heat shock protein 90 alpha family class A member 1
HSP90AB1	UP	heat shock protein 90 alpha family class B member 1
HSPA5	UP	heat shock protein family A (Hsp70) member 5
HSPA6	UP	heat shock protein family A (Hsp70) member 6
HSPA8	UP	heat shock protein family A (Hsp70) member 8
HSPB1	UP	heat shock protein family B (small) member 1
HSPD1	UP	heat shock protein family D (Hsp60) member 1
HSPE1	UP	heat shock protein family E (Hsp10) member 1
IMPDH2	UP	inosine monophosphate dehydrogenase 2
KHSRP	UP	KH-type splicing regulatory protein
KPNB1	UP	karyopherin subunit beta 1
LDHA	UP	lactate dehydrogenase A
LDHB	UP	lactate dehydrogenase B
MAP4	UP	microtubule associated protein 4
MDH1	UP	malate dehydrogenase 1
MDH2	UP	malate dehydrogenase 2
MIF	UP	macrophage migration inhibitory factor
MYH9	UP	myosin heavy chain 9
NAP1L4	UP	nucleosome assembly protein 1 like 4
NCL	UP	nucleolin
NME2	UP	NME/NM23 nucleoside diphosphate kinase 2
NPM1	UP	nucleophosmin 1
P4HB	UP	prolyl 4-hydroxylase subunit beta
PA2G4	UP	proliferation-associated 2G4
PAICS	UP	phosphoribosylaminoimidazole carboxylase and phosphoribosylaminoimidazolesuccinocarboxamide synthase
PARP1	UP	poly(ADP-ribose) polymerase 1
PCBP1	UP	poly(rC) binding protein 1
PDIA3	UP	protein disulfide isomerase family A member 3
PDIA4	UP	protein disulfide isomerase family A member 4
PGAM1	UP	phosphoglycerate mutase 1
PGK1	UP	phosphoglycerate kinase 1
PKM	UP	pyruvate kinase M1/2
PPIA	UP	peptidylprolyl isomerase A
PPIB	UP	peptidylprolyl isomerase B
PRDX3	UP	peroxiredoxin 3
PSMA1	UP	proteasome 20S subunit alpha 1
PSMB5	UP	proteasome 20S subunit beta 5
PSMB6	UP	proteasome 20S subunit beta 6
PSMC4	UP	proteasome 26S subunit, ATPase 4
RPL10	UP	ribosomal protein L10
RPL10A	UP	ribosomal protein L10a
RPL11	UP	ribosomal protein L11
RPL12	UP	ribosomal protein L12
RPL13	UP	ribosomal protein L13
RPL13A	UP	ribosomal protein L13a
RPL15	UP	ribosomal protein L15
RPL18	UP	ribosomal protein L18
RPL19	UP	ribosomal protein L19
RPL21	UP	ribosomal protein L21
RPL23	UP	ribosomal protein L23
RPL28	UP	ribosomal protein L28
RPL29	UP	ribosomal protein L29
RPL3	UP	ribosomal protein L3
RPL30	UP	ribosomal protein L30
RPL32	UP	ribosomal protein L32
RPL4	UP	ribosomal protein L4
RPL5	UP	ribosomal protein L5
RPL7	UP	ribosomal protein L7
RPL7A	UP	ribosomal protein L7a
RPL8	UP	ribosomal protein L8
RPL9	UP	ribosomal protein L9
RPLP1	UP	ribosomal protein lateral stalk subunit P1
RPLP2	UP	ribosomal protein lateral stalk subunit P2
RPS11	UP	ribosomal protein S11
RPS12	UP	ribosomal protein S12
RPS14	UP	ribosomal protein S14
RPS15	UP	ribosomal protein S15
RPS18	UP	ribosomal protein S18
RPS19	UP	ribosomal protein S19
RPS2	UP	ribosomal protein S2
RPS21	UP	ribosomal protein S21
RPS3	UP	ribosomal protein S3
RPS3A	UP	ribosomal protein S3A
RPS4X	UP	ribosomal protein S4 X-linked
RPS5	UP	ribosomal protein S5
RPS7	UP	ribosomal protein S7
RPS8	UP	ribosomal protein S8
RPSA	UP	ribosomal protein SA
SERBP1	UP	SERPINE1 mRNA binding protein 1
SFN	UP	stratifin
SND1	UP	staphylococcal nuclease and tudor domain containing 1
SNRPD2	UP	small nuclear ribonucleoprotein D2 polypeptide
SOD1	UP	superoxide dismutase 1
SPTAN1	UP	spectrin alpha, non-erythrocytic 1
TCP1	UP	t-complex 1
TKT	UP	transketolase
TPI1	UP	triosephosphate isomerase 1
TUBB	UP	tubulin beta class I
TUFM	UP	Tu translation elongation factor, mitochondrial
TXNDC5	UP	thioredoxin domain containing 5
UBA1	UP	ubiquitin like modifier activating enzyme 1
UCHL1	UP	ubiquitin C-terminal hydrolase L1
VCP	UP	valosin containing protein
XRCC5	UP	X-ray repair cross complementing 5
XRCC6	UP	X-ray repair cross complementing 6
ACOT7	DOWN	acyl-CoA thioesterase 7
ACSL3	DOWN	acyl-CoA synthetase long chain family member 3
ACTG1	DOWN	actin gamma 1
ACTR3	DOWN	actin related protein 3
ADD1	DOWN	adducin 1
AKR1A1	DOWN	aldo-keto reductase family 1 member A1
AP2B1	DOWN	adaptor related protein complex 2 subunit beta 1
APEX1	DOWN	apurinic/apyrimidinic endodeoxyribonuclease 1
ARF1	DOWN	ADP ribosylation factor 1
ARHGDIA	DOWN	Rho GDP dissociation inhibitor alpha
ARHGEF2	DOWN	Rho/Rac guanine nucleotide exchange factor 2
ATIC	DOWN	5-aminoimidazole-4-carboxamide ribonucleotide formyltransferase/IMP cyclohydrolase
ATP6V1E1	DOWN	ATPase H+ transporting V1 subunit E1
ATXN10	DOWN	ataxin 10
BAX	DOWN	BCL2 associated X, apoptosis regulator
BID	DOWN	BH3 interacting domain death agonist
BPNT1	DOWN	3'(2'), 5'-bisphosphate nucleotidase 1
C12orf57	DOWN	chromosome 12 open reading frame 57
CAP1	DOWN	cyclase associated actin cytoskeleton regulatory protein 1
CAPZA1	DOWN	capping actin protein of muscle Z-line subunit alpha 1
CCDC124	DOWN	coiled-coil domain containing 124
CCT2	DOWN	chaperonin containing TCP1 subunit 2
CCT4	DOWN	chaperonin containing TCP1 subunit 4
CCT7	DOWN	chaperonin containing TCP1 subunit 7
CDK1	DOWN	cyclin dependent kinase 1
CIAPIN1	DOWN	cytokine induced apoptosis inhibitor 1
CNDP2	DOWN	carnosine dipeptidase 2
COPA	DOWN	COPI coat complex subunit alpha
COPB1	DOWN	COPI coat complex subunit beta 1
COPB2	DOWN	COPI coat complex subunit beta 2
COX17	DOWN	cytochrome c oxidase copper chaperone COX17
CPSF6	DOWN	cleavage and polyadenylation specific factor 6
CS	DOWN	citrate synthase
CSDE1	DOWN	cold shock domain containing E1
CUL1	DOWN	cullin 1
DBN1	DOWN	drebrin 1
DDX17	DOWN	DEAD-box helicase 17
DPP3	DOWN	dipeptidyl peptidase 3
EDC4	DOWN	enhancer of mRNA decapping 4
EIF1AX	DOWN	eukaryotic translation initiation factor 1A X-linked
EIF2B1	DOWN	eukaryotic translation initiation factor 2B subunit alpha
EIF2B4	DOWN	eukaryotic translation initiation factor 2B subunit delta
EIF3H	DOWN	eukaryotic translation initiation factor 3 subunit H
EIF4EBP2	DOWN	eukaryotic translation initiation factor 4E binding protein 2
ETF1	DOWN	eukaryotic translation termination factor 1
FH	DOWN	fumarate hydratase
FLNB	DOWN	filamin B
GFPT1	DOWN	glutamine--fructose-6-phosphate transaminase 1
GLOD4	DOWN	glyoxalase domain containing 4
GMPS	DOWN	guanine monophosphate synthase
GPS1	DOWN	G protein pathway suppressor 1
HAT1	DOWN	histone acetyltransferase 1
HNRNPF	DOWN	heterogeneous nuclear ribonucleoprotein F
HNRNPM	DOWN	heterogeneous nuclear ribonucleoprotein M
HNRNPUL1	DOWN	heterogeneous nuclear ribonucleoprotein U like 1
HSD17B10	DOWN	hydroxysteroid 17-beta dehydrogenase 10
HSP90B1	DOWN	heat shock protein 90 beta family member 1
HSPA9	DOWN	heat shock protein family A (Hsp70) member 9
HUWE1	DOWN	HECT, UBA and WWE domain containing E3 ubiquitin protein ligase 1
IDH1	DOWN	isocitrate dehydrogenase (NADP(+)) 1
IDH2	DOWN	isocitrate dehydrogenase (NADP(+)) 2
ILF3	DOWN	interleukin enhancer binding factor 3
IMPDH1	DOWN	inosine monophosphate dehydrogenase 1
IPO9	DOWN	importin 9
KPNA6	DOWN	karyopherin subunit alpha 6
LSM2	DOWN	LSM2 homolog, U6 small nuclear RNA and mRNA degradation associated
LUC7L2	DOWN	LUC7 like 2, pre-mRNA splicing factor
MAPK1IP1L	DOWN	mitogen-activated protein kinase 1 interacting protein 1 like
MARCKS	DOWN	myristoylated alanine rich protein kinase C substrate
MYDGF	DOWN	myeloid derived growth factor
NAPA	DOWN	NSF attachment protein alpha
NCAPG	DOWN	non-SMC condensin I complex subunit G
NONO	DOWN	non-POU domain containing octamer binding
NUCKS1	DOWN	nuclear casein kinase and cyclin dependent kinase substrate 1
NUDCD2	DOWN	NudC domain containing 2
OTUB1	DOWN	OTU deubiquitinase, ubiquitin aldehyde binding 1
P4HA1	DOWN	prolyl 4-hydroxylase subunit alpha 1
PAIP1	DOWN	poly(A) binding protein interacting protein 1
PCBP2	DOWN	poly(rC) binding protein 2
PCNP	DOWN	PEST proteolytic signal containing nuclear protein
PDAP1	DOWN	PDGFA associated protein 1
PDIA6	DOWN	protein disulfide isomerase family A member 6
PFDN2	DOWN	prefoldin subunit 2
PFKP	DOWN	phosphofructokinase, platelet
PFN1	DOWN	profilin 1
PGM1	DOWN	phosphoglucomutase 1
PPP2R2A	DOWN	protein phosphatase 2 regulatory subunit Balpha
PPP5C	DOWN	protein phosphatase 5 catalytic subunit
PRKDC	DOWN	protein kinase, DNA-activated, catalytic subunit
PRMT1	DOWN	protein arginine methyltransferase 1
PSMD14	DOWN	proteasome 26S subunit, non-ATPase 14
PSMD4	DOWN	proteasome 26S subunit ubiquitin receptor, non-ATPase 4
PSME3	DOWN	proteasome activator subunit 3
PTMA	DOWN	prothymosin alpha
PUS7	DOWN	pseudouridine synthase 7
RANBP3	DOWN	RAN binding protein 3
RBM8A	DOWN	RNA binding motif protein 8A
RCN2	DOWN	reticulocalbin 2
RNH1	DOWN	ribonuclease/angiogenin inhibitor 1
RPA2	DOWN	replication protein A2
RPL23A	DOWN	ribosomal protein L23a
RPL35	DOWN	ribosomal protein L35
RPS17	DOWN	ribosomal protein S17
RPS27A	DOWN	ribosomal protein S27a
RPS9	DOWN	ribosomal protein S9
RRM1	DOWN	ribonucleotide reductase catalytic subunit M1
RTN4	DOWN	reticulon 4
SART3	DOWN	spliceosome associated factor 3, U4/U6 recycling protein
SCP2	DOWN	sterol carrier protein 2
SEC13	DOWN	SEC13 homolog, nuclear pore and COPII coat complex component
SEC23A	DOWN	SEC23 homolog A, COPII coat complex component
SEC24C	DOWN	SEC24 homolog C, COPII coat complex component
SF1	DOWN	splicing factor 1
SF3B4	DOWN	splicing factor 3b subunit 4
SHMT2	DOWN	serine hydroxymethyltransferase 2
SMC4	DOWN	structural maintenance of chromosomes 4
SNRPF	DOWN	small nuclear ribonucleoprotein polypeptide F
SNX2	DOWN	sorting nexin 2
SPTBN1	DOWN	spectrin beta, non-erythrocytic 1
SRI	DOWN	sorcin
SRP14	DOWN	signal recognition particle 14
SRRM2	DOWN	serine/arginine repetitive matrix 2
SRSF11	DOWN	serine and arginine rich splicing factor 11
SRSF2	DOWN	serine and arginine rich splicing factor 2
STIP1	DOWN	stress induced phosphoprotein 1
STRAP	DOWN	serine/threonine kinase receptor associated protein
TBCA	DOWN	tubulin folding cofactor A
THOP1	DOWN	thimet oligopeptidase 1
TMED9	DOWN	transmembrane p24 trafficking protein 9
TMPO	DOWN	thymopoietin
TNPO1	DOWN	transportin 1
TXNL1	DOWN	thioredoxin like 1
TYMS	DOWN	thymidylate synthetase
UBE2C	DOWN	ubiquitin conjugating enzyme E2 C
UBE2T	DOWN	ubiquitin conjugating enzyme E2 T
UGGT1	DOWN	UDP-glucose glycoprotein glucosyltransferase 1
USO1	DOWN	USO1 vesicle transport factor
USP14	DOWN	ubiquitin specific peptidase 14
VPS35	DOWN	VPS35 retromer complex component
XPO7	DOWN	exportin 7
YTHDF2	DOWN	YTH N6-methyladenosine RNA binding protein 2
YWHAB	DOWN	tyrosine 3-monooxygenase/tryptophan 5-monooxygenase activation protein beta
YWHAG	DOWN	tyrosine 3-monooxygenase/tryptophan 5-monooxygenase activation protein gamma

## Sheet: Clustered DEPs
Supplementary Table S1
Cluster 1 (shades of blue)	Cluster 2 (shades of green)	Cluster 3 (shades of yellow)	Cluster 4 (shades of red)
ACOT7	VCP	YTHDF2	ACTR3
ACTG1	USP14	TNPO1	ADD1
AHCY	UCHL1	STRAP	ARF1
AKR1A1	UBE2T	SRSF2	C19orf10
AKR1B1	UBE2C	SRSF11	CAP1
ALDOA	UBA1	SRRM2	CAPZA1
APEX1	SRP14	SNRPF	CLTC
ARHGDIA	SERBP1	SNRPD2	COPA
ATIC	RPSA	SND1	COPB1
ATP6V1E1	RPS9	SF3B4	COPB2
BAX	RPS8	SF1	DBN1
BID	RPS7	SEC13	DPP3
CALR	RPS5	SART3	FLNB
CFL1	RPS4X	RNH1	FSCN1
CNDP2	RPS3A	RBM8A	GANAB
COX17	RPS3	RANBP3	GART
CS	RPS27A	PUS7	HSD17B10
ENO1	RPS21	PRMT1	IPO9
ESD	RPS2	PPP5C	MAP4
FH	RPS19	PFDN2	MARCKS
GAPDH	RPS18	PCNP	NAP1L4
GFPT1	RPS17	PCBP2	NAPA
GLO1	RPS15	PCBP1	PDAP1
GLOD4	RPS14	PAIP1	PFN1
GPI	RPS12	LUC7L2	PTMA
GSTP1	RPS11	LSM2	SCP2
HAT1	RPLP2	KPNB1	SEC23A
HSP90AA1	RPLP1	KHSRP	SEC24C
HSP90AB1	RPL9	IMPDH1	SNX2
HSP90B1	RPL8	ILF3	SPTAN1
HSPA5	RPL7A	HNRNPUL1	SPTBN1
HSPA6	RPL7	HNRNPU	TBCA
HSPA8	RPL5	HNRNPM	THOP1
HSPA9	RPL4	HNRNPK	TMED9
HSPD1	RPL35	HNRNPF	TXNDC5
HSPE1	RPL32	HNRNPA2B1	TXNL1
IDH1	RPL30	HNRNPA1	USO1
IDH2	RPL3	EIF4H	VPS35
IMPDH2	RPL29	EIF2B4	XPO7
LDHA	RPL28	EIF2B1
LDHB	RPL23A	EDC4
MDH1	RPL23	DYNC1H1
MDH2	RPL21	DDX17
MIF	RPL19	CSDE1
MYH9	RPL18	CPSF6
NCAPG	RPL15	CCT5
NCL	RPL13A	CCT2
NME2	RPL13	ATXN10
NONO	RPL12	ALYREF
NPM1	RPL11	TNPO1
NUDCD2	RPL10A	YTHDF2
P4HA1	RPL10
P4HB	RPA2
PAICS	PSME3
PARP1	PSMD4
PDIA3	PSMD14
PDIA4	PSMC4
PDIA6	PSMB6
PFKP	PSMB5
PGAM1	PSMA1
PGK1	PRKDC
PGM1	PA2G4
PKM	OTUB1
PPIA	KPNA6
PPIB	HUWE1
PPP2R2A	HSPB1
PRDX3	HNRNPD
RRM1	GPS1
SFN	GMPS
SHMT2	ETF1
SMC4	EIF4EBP2
SOD1	EIF4A1
STIP1	EIF3H
TCP1	EIF1AX
TKT	EEF2
TMPO	EEF1G
TPI1	EEF1D
TUBB	CUL1
TUFM	CDK1
TYMS	CCT8
UGGT1	CCT7
XRCC5	CCT6A
XRCC6	CCT4
YWHAB	CCDC124
YWHAG	AP2B1
SHMT2
