# Supplementary material for: Molecular and functional profiling of chemotolerant cells unveils nucleoside metabolism-dependent vulnerabilities in medulloblastoma
Source: Acta Neuropathol Commun. 2023 Nov 17;11:183. doi: 10.1186/s40478-023-01679-7 (PMC10655385; doi:10.1186/s40478-023-01679-7)
Supplement: Supplementary file 3 — Additional file 3. Supplementary Table S2. [file 40478_2023_1679_MOESM3_ESM.xlsx]

## Sheet: DEG
Supplementary Table S2
FABP4	UP	fatty acid binding protein 4, adipocyte
SLITRK6	UP	SLIT and NTRK-like family, member 6
OR51B5	UP	olfactory receptor, family 51, subfamily B, member 5
CYP27A1	UP	cytochrome P450, family 27, subfamily A, polypeptide 1
LAMP5	UP	lysosomal-associated membrane protein family, member 5
ADAMTSL3	UP	ADAMTS like 3
RAB31	UP	RAB31, member RAS oncogene family
ACTA2	UP	actin, alpha 2, smooth muscle, aorta
TM4SF18	UP	transmembrane 4 L six family member 18
CCDC102B	UP	coiled-coil domain containing 102B
TMEM200A	UP	transmembrane protein 200A
GAS7	UP	growth arrest-specific 7
UGT1A1	UP	UDP glucuronosyltransferase 1 family, polypeptide A1
GPR155	UP	G protein-coupled receptor 155
DLG2	UP	discs, large homolog 2 (Drosophila)
CD36	UP	CD36 molecule (thrombospondin receptor)
GABRA5	UP	gamma-aminobutyric acid (GABA) A receptor, alpha 5
PRKCB	UP	protein kinase C, beta
SUN3	UP	Sad1 and UNC84 domain containing 3
AMBN	UP	ameloblastin
GDA	UP	guanine deaminase
XAGE1E	UP	X antigen family, member 1E
LUM	UP	lumican
GPR87	UP	G protein-coupled receptor 87
LCP1	UP	lymphocyte cytosolic protein 1 (L-plastin)
S100A10	UP	S100 calcium binding protein A10
CPM	UP	carboxypeptidase M
ARHGAP18	UP	Rho GTPase activating protein 18
ITPR1	UP	inositol 1,4,5-trisphosphate receptor, type 1
CCDC80	UP	coiled-coil domain containing 80
RPE65	UP	retinal pigment epithelium-specific protein 65kDa
SLCO1B3	UP	solute carrier organic anion transporter family, member 1B3
LRTM1	UP	leucine-rich repeats and transmembrane domains 1
ASB4	UP	ankyrin repeat and SOCS box containing 4
NTRK2	UP	neurotrophic tyrosine kinase, receptor, type 2
ADAMTS9	UP	ADAM metallopeptidase with thrombospondin type 1 motif 9
MCTP1	UP	multiple C2 domains, transmembrane 1
TCF24	UP	transcription factor 24
HYDIN	UP	HYDIN, axonemal central pair apparatus protein
CD96	UP	CD96 molecule
KCNH5	UP	potassium channel, voltage gated eag related subfamily H, member 5
CYP4F11	UP	cytochrome P450, family 4, subfamily F, polypeptide 11
SKOR2	UP	SKI family transcriptional corepressor 2
IFI16	UP	interferon, gamma-inducible protein 16
XAGE1B	UP	X antigen family, member 1B
DCAF4L2	UP	DDB1 and CUL4 associated factor 4-like 2
HS6ST2	UP	heparan sulfate 6-O-sulfotransferase 2
GLYATL2	UP	glycine-N-acyltransferase-like 2
RFTN2	UP	raftlin family member 2
CAPN6	UP	calpain 6
TLR6	UP	toll-like receptor 6
NPFFR2	UP	neuropeptide FF receptor 2
DCT	UP	dopachrome tautomerase
IPCEF1	UP	interaction protein for cytohesin exchange factors 1
MECOM	UP	MDS1 and EVI1 complex locus
CT83	UP	cancer/testis antigen 83
DUSP10	UP	dual specificity phosphatase 10
PIK3C2G	UP	phosphatidylinositol-4-phosphate 3-kinase, catalytic subunit type 2 gamma
SAG	UP	S-antigen
HAPLN1	UP	hyaluronan and proteoglycan link protein 1
LEKR1	UP	leucine, glutamate and lysine rich 1
SRGN	UP	serglycin
IER3	UP	immediate early response 3
ZNF415	UP	zinc finger protein 415
FAM160A1	UP	family with sequence similarity 160, member A1
ARHGAP24	UP	Rho GTPase activating protein 24
P3H2	UP	prolyl 3-hydroxylase 2
OSR1	UP	odd-skipped related transciption factor 1
GHR	UP	growth hormone receptor
ABCA12	UP	ATP binding cassette subfamily A member 12
CRYAB	UP	crystallin alpha B
EDN2	UP	endothelin 2
BMP4	UP	bone morphogenetic protein 4
CD109	UP	CD109 molecule
C3	UP	complement component 3
PLAC8	UP	placenta specific 8
ZNF788P	UP	zinc finger family member 788
DRAM1	UP	DNA-damage regulated autophagy modulator 1
CDH13	UP	cadherin 13
ARHGEF3	UP	Rho guanine nucleotide exchange factor 3
EPAS1	UP	endothelial PAS domain protein 1
DPP4	UP	dipeptidyl-peptidase 4
AOX1	UP	aldehyde oxidase 1
PASD1	UP	PAS domain containing 1
DUSP4	UP	dual specificity phosphatase 4
WDR63	UP	WD repeat domain 63
SLC30A10	UP	solute carrier family 30, member 10
ZNF433	UP	zinc finger protein 433
CA14	UP	carbonic anhydrase XIV
DKK1	UP	dickkopf WNT signaling pathway inhibitor 1
DDX53	UP	DEAD (Asp-Glu-Ala-Asp) box polypeptide 53
MYL9	UP	myosin light chain 9
DRD2	UP	dopamine receptor D2
CDH6	UP	cadherin 6, type 2, K-cadherin (fetal kidney)
TINAGL1	UP	tubulointerstitial nephritis antigen-like 1
HEPACAM	UP	hepatic and glial cell adhesion molecule
SPARCL1	UP	SPARC like 1
ME1	UP	malic enzyme 1, NADP(+)-dependent, cytosolic
TNFRSF21	UP	tumor necrosis factor receptor superfamily, member 21
GRPR	UP	gastrin-releasing peptide receptor
PER2	UP	period circadian clock 2
WFDC6	UP	WAP four-disulfide core domain 6
EDN1	UP	endothelin 1
RXFP1	UP	relaxin/insulin-like family peptide receptor 1
TRIM38	UP	tripartite motif containing 38
ITGAV	UP	integrin alpha V
HBE1	UP	hemoglobin, epsilon 1
GRHL1	UP	grainyhead-like transcription factor 1
KCNH6	UP	potassium channel, voltage gated eag related subfamily H, member 6
FPR1	UP	formyl peptide receptor 1
PKIB	UP	protein kinase (cAMP-dependent, catalytic) inhibitor beta
KCNE4	UP	potassium channel, voltage gated subfamily E regulatory beta subunit 4
HRH2	UP	histamine receptor H2
PAGR1	UP	major vault protein
BCL6	UP	B-cell CLL/lymphoma 6
MID2	UP	midline 2
ST8SIA4	UP	ST8 alpha-N-acetyl-neuraminide alpha-2,8-sialyltransferase 4
CDKN1A	UP	cyclin-dependent kinase inhibitor 1A (p21, Cip1)
GPNMB	UP	glycoprotein (transmembrane) nmb
MGST2	UP	microsomal glutathione S-transferase 2
NQO1	UP	NAD(P)H dehydrogenase, quinone 1
FGD5	UP	FYVE, RhoGEF and PH domain containing 5
DHRS2	UP	dehydrogenase/reductase (SDR family) member 2
IRAK2	UP	interleukin 1 receptor associated kinase 2
HLA-B	UP	major histocompatibility complex, class I, B
SLCO4C1	UP	solute carrier organic anion transporter family, member 4C1
C11orf87	UP	chromosome 11 open reading frame 87
CDR2	UP	cerebellar degeneration related protein 2
LRATD2	UP	family with sequence similarity 84, member B
ZNF732	UP	zinc finger protein 732
PAEP	UP	progestagen-associated endometrial protein
ADAMTS1	UP	ADAM metallopeptidase with thrombospondin type 1 motif 1
GXYLT2	UP	glucoside xylosyltransferase 2
PTPRM	UP	protein tyrosine phosphatase, receptor type, M
CPED1	UP	cadherin-like and PC-esterase domain containing 1
MAF	UP	v-maf avian musculoaponeurotic fibrosarcoma oncogene homolog
LNX1	UP	ligand of numb-protein X 1, E3 ubiquitin protein ligase
MAPK10	UP	mitogen-activated protein kinase 10
DGKG	UP	diacylglycerol kinase gamma
KCNN2	UP	potassium channel, calcium activated intermediate/small conductance subfamily N alpha, member 2
CD53	UP	CD53 molecule
MSR1	UP	macrophage scavenger receptor 1
EPHA2	UP	EPH receptor A2
MANF	UP	mesencephalic astrocyte-derived neurotrophic factor
GBP1	UP	guanylate binding protein 1, interferon-inducible
CLVS1	UP	clavesin 1
ENTPD1	UP	ectonucleoside triphosphate diphosphohydrolase 1
GRID2	UP	glutamate receptor, ionotropic, delta 2
ERVV-2	UP	endogenous retrovirus group V, member 2
AIM2	UP	absent in melanoma 2
CREB3L3	UP	cAMP responsive element binding protein 3-like 3
SLC2A12	UP	solute carrier family 2 (facilitated glucose transporter), member 12
SPX	UP	spexin hormone
PPARGC1A	UP	peroxisome proliferator-activated receptor gamma, coactivator 1 alpha
ZNF239	UP	zinc finger protein 239
ALPK2	UP	alpha kinase 2
TMEM133	UP	transmembrane protein 133
PDE6C	UP	phosphodiesterase 6C, cGMP-specific, cone, alpha prime
IFI44L	UP	interferon-induced protein 44-like
TAP2	UP	transporter 2, ATP-binding cassette, sub-family B (MDR/TAP)
PRMT9	UP	protein arginine methyltransferase 9
SP110	UP	SP110 nuclear body protein
PHKG2	UP	phosphorylase kinase, gamma 2 (testis)
ZNF676	UP	zinc finger protein 676
IL2RG	UP	interleukin 2 receptor, gamma
CYBRD1	UP	cytochrome b reductase 1
PIK3C2B	UP	phosphatidylinositol-4-phosphate 3-kinase, catalytic subunit type 2 beta
ACSL5	UP	acyl-CoA synthetase long-chain family member 5
PCLO	UP	piccolo presynaptic cytomatrix protein
PIFO	UP	primary cilia formation
PPP4R1	UP	protein phosphatase 4, regulatory subunit 1
TAGLN	UP	transgelin
TIMP3	UP	TIMP metallopeptidase inhibitor 3
LAPTM5	UP	lysosomal protein transmembrane 5
B3GNT2	UP	UDP-GlcNAc:betaGal beta-1,3-N-acetylglucosaminyltransferase 2
GPR37L1	UP	G protein-coupled receptor 37 like 1
UAP1L1	UP	UDP-N-acetylglucosamine pyrophosphorylase 1 like 1
LAMTOR3	UP	late endosomal/lysosomal adaptor, MAPK and MTOR activator 3
AHR	UP	aryl hydrocarbon receptor
ITM2C	UP	integral membrane protein 2C
COLEC12	UP	collectin sub-family member 12
CALB1	UP	calbindin 1
MYOF	UP	myoferlin
HLA-DMA	UP	major histocompatibility complex, class II, DM alpha
ARHGEF6	UP	Rac/Cdc42 guanine nucleotide exchange factor 6
CACNG5	UP	calcium channel, voltage-dependent, gamma subunit 5
PCSK5	UP	proprotein convertase subtilisin/kexin type 5
TP53INP1	UP	tumor protein p53 inducible nuclear protein 1
TAP1	UP	transporter 1, ATP-binding cassette, sub-family B (MDR/TAP)
GBA3	UP	glucosidase, beta, acid 3 (gene/pseudogene)
PYGL	UP	phosphorylase, glycogen, liver
GPR3	UP	G protein-coupled receptor 3
SORL1	UP	sortilin-related receptor, L(DLR class) A repeats containing
SLITRK4	UP	SLIT and NTRK-like family, member 4
ALDOC	UP	aldolase C, fructose-bisphosphate
B4GALT6	UP	UDP-Gal:betaGlcNAc beta 1,4- galactosyltransferase, polypeptide 6
LMO3	UP	LIM domain only 3 (rhombotin-like 2)
CTSV	UP	cathepsin V
ZNF200	UP	zinc finger protein 200
PLPPR1	UP	phospholipid phosphatase related 1
CGNL1	UP	cingulin-like 1
PRG3	UP	proteoglycan 3
NRG4	UP	neuregulin 4
FBXO33	UP	F-box protein 33
COL24A1	UP	collagen, type XXIV, alpha 1
HKDC1	UP	hexokinase domain containing 1
GFRA1	UP	GDNF family receptor alpha 1
CAB39	UP	calcium binding protein 39
ANKRD42	UP	ankyrin repeat domain 42
GPAT3	UP	glycerol-3-phosphate acyltransferase 3
SLC24A4	UP	solute carrier family 24 (sodium/potassium/calcium exchanger), member 4
THBS1	UP	thrombospondin 1
P2RY1	UP	purinergic receptor P2Y, G-protein coupled, 1
PSTPIP2	UP	proline-serine-threonine phosphatase interacting protein 2
DIO2	UP	deiodinase, iodothyronine, type II
ITGA3	UP	integrin alpha 3
CAB39L	UP	calcium binding protein 39-like
PRRG1	UP	proline rich Gla (G-carboxyglutamic acid) 1
OPCML	UP	opioid binding protein/cell adhesion molecule-like
CHRDL1	UP	chordin-like 1
PLEK2	UP	pleckstrin 2
TTC12	UP	tetratricopeptide repeat domain 12
CBR1	UP	carbonyl reductase 1
ATP1A2	UP	ATPase, Na+/K+ transporting, alpha 2 polypeptide
LMLN	UP	leishmanolysin-like (metallopeptidase M8 family)
BACE2	UP	beta-site APP-cleaving enzyme 2
FAM13C	UP	family with sequence similarity 13, member C
LYST	UP	lysosomal trafficking regulator
CABYR	UP	calcium binding tyrosine-(Y)-phosphorylation regulated
AKAP7	UP	A kinase (PRKA) anchor protein 7
RAB30	UP	RAB30, member RAS oncogene family
ANXA2	UP	annexin A2
NLGN4X	UP	neuroligin 4, X-linked
ZNF442	UP	zinc finger protein 442
HLA-C	UP	major histocompatibility complex, class I, C
GBP2	UP	guanylate binding protein 2, interferon-inducible
SC5D	UP	sterol-C5-desaturase
EDIL3	UP	EGF-like repeats and discoidin I-like domains 3
CNN1	UP	calponin 1, basic, smooth muscle
SLC7A8	UP	solute carrier family 7 (amino acid transporter light chain, L system), member 8
ABHD4	UP	abhydrolase domain containing 4
GPRC5B	UP	G protein-coupled receptor, class C, group 5, member B
PARP3	UP	poly(ADP-ribose) polymerase family member 3
MCHR1	UP	melanin-concentrating hormone receptor 1
BRINP3	UP	bone morphogenetic protein/retinoic acid inducible neural-specific 3
GNG11	UP	guanine nucleotide binding protein (G protein), gamma 11
FAM210A	UP	family with sequence similarity 210, member A
CDO1	UP	cysteine dioxygenase type 1
FOXR2	UP	forkhead box R2
CLU	UP	clusterin
CNTN1	UP	contactin 1
GPRC5A	UP	G protein-coupled receptor, class C, group 5, member A
HIVEP1	UP	human immunodeficiency virus type I enhancer binding protein 1
RASGRF2	UP	Ras protein-specific guanine nucleotide-releasing factor 2
METTL11B	UP	methyltransferase like 11B
MMP19	UP	matrix metallopeptidase 19
MTSS2	UP	metastasis suppressor 1-like
GPRC5B	UP	G protein-coupled receptor, class C, group 5, member B
CMC4	UP	C-x(9)-C motif containing 4
ARMT1	UP	acidic residue methyltransferase 1
C6orf120	UP	chromosome 6 open reading frame 120
UBA7	UP	ubiquitin-like modifier activating enzyme 7
REEP1	UP	receptor accessory protein 1
SLC25A20	UP	solute carrier family 25 (carnitine/acylcarnitine translocase), member 20
BCAR1	UP	breast cancer anti-estrogen resistance 1
MRAP2	UP	melanocortin 2 receptor accessory protein 2
BCL11A	UP	B-cell CLL/lymphoma 11A (zinc finger protein)
NAP1L5	UP	nucleosome assembly protein 1-like 5
HEBP2	UP	heme binding protein 2
EEF1A2	UP	eukaryotic translation elongation factor 1 alpha 2
VIPR1	UP	vasoactive intestinal peptide receptor 1
APBB1IP	UP	amyloid beta (A4) precursor protein-binding, family B, member 1 interacting protein
OGFRL1	UP	opioid growth factor receptor-like 1
GAB1	UP	GRB2-associated binding protein 1
EDA2R	UP	ectodysplasin A2 receptor
TGFB2	UP	transforming growth factor beta 2
DPH3	UP	diphthamide biosynthesis 3
FREM2	UP	FRAS1 related extracellular matrix protein 2
DSEL	UP	dermatan sulfate epimerase-like
GLRB	UP	glycine receptor beta
OSBPL10	UP	oxysterol binding protein-like 10
PPP2R3B	UP	protein phosphatase 2, regulatory subunit B, beta
PPP2R3B	UP	protein phosphatase 2, regulatory subunit B, beta
ZNF429	UP	zinc finger protein 429
TRPM3	UP	transient receptor potential cation channel, subfamily M, member 3
CTAG1B	UP	cancer/testis antigen 1B
TRAPPC8	UP	trafficking protein particle complex 8
MYLPF	UP	myosin light chain, phosphorylatable, fast skeletal muscle
GBX2	UP	gastrulation brain homeobox 2
DYRK3	UP	dual specificity tyrosine-(Y)-phosphorylation regulated kinase 3
FBXL21P	UP	F-box and leucine-rich repeat protein 21 (gene/pseudogene)
SPATA18	UP	spermatogenesis associated 18
PSMD1	UP	proteasome 26S subunit, non-ATPase 1
PADI2	UP	peptidyl arginine deiminase, type II
PELI1	UP	pellino E3 ubiquitin protein ligase 1
OSTF1	UP	osteoclast stimulating factor 1
SMAD6	UP	SMAD family member 6
ANXA3	UP	annexin A3
ELAVL2	UP	ELAV like neuron-specific RNA binding protein 2
CTDSPL	UP	CTD small phosphatase like
ING5	UP	inhibitor of growth family member 5
HLA-E	UP	major histocompatibility complex, class I, E
KBTBD8	UP	kelch repeat and BTB (POZ) domain containing 8
NECTIN1	UP	poliovirus receptor-related 1 (herpesvirus entry mediator C)
CTAG1B	UP	cancer/testis antigen 1B
PLXDC2	UP	plexin domain containing 2
QPRT	UP	quinolinate phosphoribosyltransferase
PLA2G12A	UP	phospholipase A2, group XIIA
CEP76	UP	centrosomal protein 76kDa
BHLHE40	UP	basic helix-loop-helix family, member e40
LGALS1	UP	lectin, galactoside-binding, soluble, 1
PAGE2B	UP	P antigen family, member 2B
KCNJ15	UP	potassium channel, inwardly rectifying subfamily J, member 15
ZNF844	UP	zinc finger protein 844
NRIP3	UP	nuclear receptor interacting protein 3
VCX3A	UP	variable charge, X-linked 3A
GK5	UP	glycerol kinase 5 (putative)
LPIN2	UP	lipin 2
LRP12	UP	LDL receptor related protein 12
ZNF486	UP	zinc finger protein 486
MBNL2	UP	muscleblind-like splicing regulator 2
PROCR	UP	protein C receptor, endothelial
C21orf91	UP	chromosome 21 open reading frame 91
MAPKAPK3	UP	mitogen-activated protein kinase-activated protein kinase 3
ME3	UP	malic enzyme 3, NADP(+)-dependent, mitochondrial
PDGFC	UP	platelet derived growth factor C
PPP1R14C	UP	protein phosphatase 1, regulatory (inhibitor) subunit 14C
USP40	UP	ubiquitin specific peptidase 40
KDM3A	UP	lysine (K)-specific demethylase 3A
ARSL	UP	arylsulfatase E (chondrodysplasia punctata 1)
TBC1D24	UP	TBC1 domain family, member 24
RAP2A	UP	RAP2A, member of RAS oncogene family
NDUFA10	UP	NADH dehydrogenase (ubiquinone) 1 alpha subcomplex, 10, 42kDa
SRPX2	UP	sushi-repeat containing protein, X-linked 2
SPIRE1	UP	spire-type actin nucleation factor 1
LRRFIP1	UP	leucine rich repeat (in FLII) interacting protein 1
CCND3	UP	cyclin D3
ETV5	UP	ets variant 5
SEC24D	UP	SEC24 homolog D, COPII coat complex component
COPS9	UP	myeloma overexpressed 2
TIGAR	UP	TP53 induced glycolysis regulatory phosphatase
MTRF1L	UP	mitochondrial translational release factor 1-like
TWSG1	UP	twisted gastrulation BMP signaling modulator 1
SIAH1	UP	siah E3 ubiquitin protein ligase 1
OSTM1	UP	osteopetrosis associated transmembrane protein 1
PROX1	UP	prospero homeobox 1
CCP110	UP	centriolar coiled coil protein 110kDa
LIG4	UP	ligase IV, DNA, ATP-dependent
RBM24	UP	RNA binding motif protein 24
AHI1	UP	Abelson helper integration site 1
ARL4D	UP	ADP-ribosylation factor like GTPase 4D
OLIG2	UP	oligodendrocyte lineage transcription factor 2
METRN	UP	meteorin, glial cell differentiation regulator
DNAH9	UP	dynein, axonemal, heavy chain 9
SULT1A1	UP	sulfotransferase family 1A member 1
CADM3	UP	cell adhesion molecule 3
EXOC6B	UP	exocyst complex component 6B
ARHGAP42	UP	Rho GTPase activating protein 42
MALT1	UP	MALT1 paracaspase
STXBP5	UP	syntaxin binding protein 5 (tomosyn)
MAGEC2	UP	MAGE family member C2
ATP10A	UP	ATPase, class V, type 10A
NOG	UP	noggin
FBXL2	UP	F-box and leucine-rich repeat protein 2
RRM2B	UP	ribonucleotide reductase M2 B (TP53 inducible)
ARL4A	UP	ADP-ribosylation factor like GTPase 4A
CEMIP2	UP	transmembrane protein 2
PAG1	UP	phosphoprotein membrane anchor with glycosphingolipid microdomains 1
ARRDC4	UP	arrestin domain containing 4
ROCK1	UP	Rho-associated, coiled-coil containing protein kinase 1
CSF1	UP	colony stimulating factor 1 (macrophage)
MGAT4B	UP	mannosyl (alpha-1,3-)-glycoprotein beta-1,4-N-acetylglucosaminyltransferase, isozyme B
PCDH9	UP	protocadherin 9
THAP4	UP	THAP domain containing 4
SH3BP4	UP	SH3-domain binding protein 4
PDLIM5	UP	PDZ and LIM domain 5
SLC10A7	UP	solute carrier family 10, member 7
FZD1	UP	frizzled class receptor 1
SNX30	UP	sorting nexin family member 30
ARMC9	UP	armadillo repeat containing 9
GFOD1	UP	glucose-fructose oxidoreductase domain containing 1
PIR	UP	pirin
STS	UP	steroid sulfatase (microsomal), isozyme S
ZYG11A	UP	zyg-11 family member A, cell cycle regulator
MOG	UP	myelin oligodendrocyte glycoprotein
FHL1	UP	four and a half LIM domains 1
PLPP1	UP	phospholipid phosphatase 1
MSX2	UP	msh homeobox 2
EDEM1	UP	ER degradation enhancer, mannosidase alpha-like 1
HLA-A	UP	major histocompatibility complex, class I, A
SLC6A8	UP	solute carrier family 6 (neurotransmitter transporter), member 8
ABHD14A	UP	abhydrolase domain containing 14A
LRMDA	UP	chromosome 10 open reading frame 11
THBS2	UP	thrombospondin 2
PLPP2	UP	phospholipid phosphatase 2
PHLPP2	UP	PH domain and leucine rich repeat protein phosphatase 2
TLCD3B	UP	family with sequence similarity 57, member B
CSTB	UP	cystatin B (stefin B)
TMEM64	UP	transmembrane protein 64
PRKCD	UP	protein kinase C, delta
PHLDA2	UP	pleckstrin homology-like domain, family A, member 2
GULP1	UP	GULP, engulfment adaptor PTB domain containing 1
GORASP1	UP	golgi reassembly stacking protein 1
ETS1	UP	v-ets avian erythroblastosis virus E26 oncogene homolog 1
GABARAPL1	UP	GABA(A) receptor-associated protein like 1
GRAMD1B	UP	GRAM domain containing 1B
NSMF	UP	NMDA receptor synaptonuclear signaling and neuronal migration factor
VAPA	UP	VAMP associated protein A
GALNT1	UP	polypeptide N-acetylgalactosaminyltransferase 1
MSN	UP	moesin
SESN1	UP	sestrin 1
RNFT1	UP	ring finger protein, transmembrane 1
SNRK	UP	SNF related kinase
PI4K2B	UP	phosphatidylinositol 4-kinase type 2 beta
TRIP12	UP	thyroid hormone receptor interactor 12
DUSP3	UP	dual specificity phosphatase 3
ARL8B	UP	ADP-ribosylation factor like GTPase 8B
NR2F2	UP	nuclear receptor subfamily 2, group F, member 2
USP14	UP	ubiquitin specific peptidase 14 (tRNA-guanine transglycosylase)
SFT2D1	UP	SFT2 domain containing 1
TMEM241	UP	transmembrane protein 241
UBE2F	UP	ubiquitin-conjugating enzyme E2F (putative)
EPB41L3	UP	erythrocyte membrane protein band 4.1-like 3
GIGYF2	UP	GRB10 interacting GYF protein 2
CMTM7	UP	CKLF-like MARVEL transmembrane domain containing 7
HSDL2	UP	hydroxysteroid dehydrogenase like 2
ARMCX2	UP	armadillo repeat containing, X-linked 2
NRP2	UP	neuropilin 2
KAT2B	UP	K(lysine) acetyltransferase 2B
NCKAP5	UP	NCK-associated protein 5
MYL12A	UP	myosin light chain 12A
ID3	UP	inhibitor of DNA binding 3, dominant negative helix-loop-helix protein
NKIRAS1	UP	NFKB inhibitor interacting Ras-like 1
SLC6A6	UP	solute carrier family 6 (neurotransmitter transporter), member 6
GALNT14	UP	polypeptide N-acetylgalactosaminyltransferase 14
KCNQ2	UP	potassium channel, voltage gated KQT-like subfamily Q, member 2
SPAG16	UP	sperm associated antigen 16
CDK14	UP	cyclin-dependent kinase 14
PM20D2	UP	peptidase M20 domain containing 2
SEC13	UP	SEC13 homolog, nuclear pore and COPII coat complex component
SEPTIN2	UP	septin 2
CYSTM1	UP	cysteine-rich transmembrane module containing 1
ARPC4	UP	actin related protein 2/3 complex subunit 4
CD9	UP	CD9 molecule
STXBP1	UP	syntaxin binding protein 1
PTN	DOWN	pleiotrophin
HIST2H4B	DOWN	histone cluster 2, H4b
NFIL3	DOWN	nuclear factor, interleukin 3 regulated
ROR1	DOWN	receptor tyrosine kinase-like orphan receptor 1
ZNF286B	DOWN	zinc finger protein 286B
RHOB	DOWN	ras homolog family member B
RHOU	DOWN	ras homolog family member U
SDC2	DOWN	syndecan 2
EPS15	DOWN	epidermal growth factor receptor pathway substrate 15
PRRX1	DOWN	paired related homeobox 1
PYROXD1	DOWN	pyridine nucleotide-disulphide oxidoreductase domain 1
SRGAP3	DOWN	SLIT-ROBO Rho GTPase activating protein 3
SLFN11	DOWN	schlafen family member 11
PCNX2	DOWN	pecanex-like 2 (Drosophila)
SLC20A1	DOWN	solute carrier family 20 (phosphate transporter), member 1
PLAAT1	DOWN	HRAS-like suppressor
RHBDD1	DOWN	rhomboid domain containing 1
LOXL1	DOWN	lysyl oxidase-like 1
GPSM2	DOWN	G-protein signaling modulator 2
ENC1	DOWN	ectodermal-neural cortex 1 (with BTB domain)
HOXA7	DOWN	homeobox A7
DMD	DOWN	dystrophin
MT3	DOWN	metallothionein 3
SECISBP2L	DOWN	SECIS binding protein 2-like
NGFR	DOWN	nerve growth factor receptor
SPRY1	DOWN	sprouty RTK signaling antagonist 1
RHOU	DOWN	ras homolog family member U
CDK19	DOWN	cyclin-dependent kinase 19
MANEAL	DOWN	mannosidase, endo-alpha-like
FAXC	DOWN	failed axon connections homolog
NEFL	DOWN	neurofilament, light polypeptide
MACROH2A2	DOWN	H2A histone family, member Y2
TAGLN3	DOWN	transgelin 3
PDE4B	DOWN	phosphodiesterase 4B, cAMP-specific
TTF2	DOWN	transcription termination factor, RNA polymerase II
ENO3	DOWN	enolase 3 (beta, muscle)
GAREM1	DOWN	GRB2 associated regulator of MAPK1 1
SEMA3C	DOWN	sema domain, immunoglobulin domain (Ig), short basic domain, secreted, (semaphorin) 3C
SCRN1	DOWN	secernin 1
RALGAPA2	DOWN	Ral GTPase activating protein, alpha subunit 2 (catalytic)
FOXP2	DOWN	forkhead box P2
LGR4	DOWN	leucine-rich repeat containing G protein-coupled receptor 4
MICU2	DOWN	mitochondrial calcium uptake 2
CCDC18	DOWN	coiled-coil domain containing 18
ARHGEF25	DOWN	Rho guanine nucleotide exchange factor 25
FKBP11	DOWN	FK506 binding protein 11
PTPN3	DOWN	protein tyrosine phosphatase, non-receptor type 3
GOLGA8N	DOWN	golgin A8 family, member N
RNF150	DOWN	ring finger protein 150
PIPOX	DOWN	pipecolic acid oxidase
H2BU1	DOWN	histone cluster 3, H2bb
TLCD3A	DOWN	family with sequence similarity 57, member A
FBXO43	DOWN	F-box protein 43
FUCA1	DOWN	fucosidase, alpha-L- 1, tissue
PCOLCE	DOWN	procollagen C-endopeptidase enhancer
DPYSL5	DOWN	dihydropyrimidinase-like 5
RAB38	DOWN	RAB38, member RAS oncogene family
MTMR7	DOWN	myotubularin related protein 7
PROM1	DOWN	prominin 1
LEF1	DOWN	lymphoid enhancer-binding factor 1
TAGLN2	DOWN	transgelin 2
MAP3K13	DOWN	mitogen-activated protein kinase kinase kinase 13
RASSF2	DOWN	Ras association (RalGDS/AF-6) domain family member 2
THAP2	DOWN	THAP domain containing, apoptosis associated protein 2
CXCL16	DOWN	chemokine (C-X-C motif) ligand 16
NXPH4	DOWN	neurexophilin 4
CTHRC1	DOWN	collagen triple helix repeat containing 1
PTPRZ1	DOWN	protein tyrosine phosphatase, receptor-type, Z polypeptide 1
MX2	DOWN	MX dynamin-like GTPase 2
MSC	DOWN	musculin
FRMD4A	DOWN	FERM domain containing 4A
SERTAD4	DOWN	SERTA domain containing 4
NEFM	DOWN	neurofilament, medium polypeptide
CEBPG	DOWN	CCAAT/enhancer binding protein (C/EBP), gamma
S100A11	DOWN	S100 calcium binding protein A11
CYP2J2	DOWN	cytochrome P450, family 2, subfamily J, polypeptide 2
ARMCX4	DOWN	armadillo repeat containing, X-linked 4
DPY19L2	DOWN	dpy-19-like 2 (C. elegans)
CA13	DOWN	carbonic anhydrase XIII
JAM2	DOWN	junctional adhesion molecule 2
UACA	DOWN	uveal autoantigen with coiled-coil domains and ankyrin repeats
ATP2B4	DOWN	ATPase, Ca++ transporting, plasma membrane 4
ITPRIPL1	DOWN	inositol 1,4,5-trisphosphate receptor interacting protein-like 1
HOXC6	DOWN	homeobox C6
PALMD	DOWN	palmdelphin
GRK3	DOWN	adrenergic, beta, receptor kinase 2
CCL5	DOWN	chemokine (C-C motif) ligand 5
NETO1	DOWN	neuropilin (NRP) and tolloid (TLL)-like 1
TARS3	DOWN	threonyl-tRNA synthetase-like 2
TPM1	DOWN	tropomyosin 1 (alpha)
ZFP14	DOWN	ZFP14 zinc finger protein
B4GALNT3	DOWN	beta-1,4-N-acetyl-galactosaminyl transferase 3
SH3GL2	DOWN	SH3-domain GRB2-like 2
DDX60L	DOWN	DEAD (Asp-Glu-Ala-Asp) box polypeptide 60-like
CCNJL	DOWN	cyclin J-like
KIF5C	DOWN	kinesin family member 5C
GJB1	DOWN	gap junction protein beta 1
TMEM237	DOWN	transmembrane protein 237
MYO5C	DOWN	myosin VC
SLC6A9	DOWN	solute carrier family 6 (neurotransmitter transporter, glycine), member 9
ALDH1A2	DOWN	aldehyde dehydrogenase 1 family, member A2
SKIL	DOWN	SKI-like proto-oncogene
STAC3	DOWN	SH3 and cysteine rich domain 3
PIEZO2	DOWN	piezo-type mechanosensitive ion channel component 2
NTF3	DOWN	neurotrophin 3
RASA1	DOWN	RAS p21 protein activator (GTPase activating protein) 1
ZSWIM5	DOWN	zinc finger, SWIM-type containing 5
CDKN2A	DOWN	cyclin-dependent kinase inhibitor 2A
ZNF345	DOWN	zinc finger protein 345
ACOT11	DOWN	acyl-CoA thioesterase 11
DLGAP1	DOWN	discs, large (Drosophila) homolog-associated protein 1
VASH2	DOWN	vasohibin 2
PLXND1	DOWN	plexin D1
PPP1R37	DOWN	protein phosphatase 1, regulatory subunit 37
SYT11	DOWN	synaptotagmin XI
SNX10	DOWN	sorting nexin 10
ADGRG1	DOWN	adhesion G protein-coupled receptor G1
FMN2	DOWN	formin 2
SORCS1	DOWN	sortilin-related VPS10 domain containing receptor 1
BAZ2B	DOWN	bromodomain adjacent to zinc finger domain 2B
GCH1	DOWN	GTP cyclohydrolase 1
NPAS3	DOWN	neuronal PAS domain protein 3
PRKD3	DOWN	protein kinase D3
CAST	DOWN	calpastatin
ZFPM2	DOWN	zinc finger protein, FOG family member 2
SHISA6	DOWN	shisa family member 6
HOXD10	DOWN	homeobox D10
NRL	DOWN	neural retina leucine zipper
CAST	DOWN	calpastatin
CREM	DOWN	cAMP responsive element modulator
CAMKK1	DOWN	calcium/calmodulin-dependent protein kinase kinase 1, alpha
GALNT7	DOWN	polypeptide N-acetylgalactosaminyltransferase 7
KIAA1324L	DOWN	KIAA1324-like
DLK1	DOWN	delta-like 1 homolog (Drosophila)
MEIS3	DOWN	Meis homeobox 3
SLC38A5	DOWN	solute carrier family 38, member 5
ANKRD18B	DOWN	ankyrin repeat domain 18B
RBFOX3	DOWN	RNA binding protein, fox-1 homolog (C. elegans) 3
ADAMTS15	DOWN	ADAM metallopeptidase with thrombospondin type 1 motif 15
TCEA3	DOWN	transcription elongation factor A (SII), 3
PARP9	DOWN	poly(ADP-ribose) polymerase family member 9
CRMP1	DOWN	collapsin response mediator protein 1
LPAR1	DOWN	lysophosphatidic acid receptor 1
TIMELESS	DOWN	timeless circadian clock
PDE3B	DOWN	phosphodiesterase 3B, cGMP-inhibited
PDE6A	DOWN	phosphodiesterase 6A, cGMP-specific, rod, alpha
TMEM87B	DOWN	transmembrane protein 87B
GLDC	DOWN	glycine dehydrogenase (decarboxylating)
GOLGA8T	DOWN	golgin A8 family, member T
ASPRV1	DOWN	aspartic peptidase, retroviral-like 1
LTBP1	DOWN	latent transforming growth factor beta binding protein 1
IFIT1	DOWN	interferon-induced protein with tetratricopeptide repeats 1
RTKN2	DOWN	rhotekin 2
PSD3	DOWN	pleckstrin and Sec7 domain containing 3
CCDC7	DOWN	coiled-coil domain containing 7
SPECC1	DOWN	sperm antigen with calponin homology and coiled-coil domains 1
GKAP1	DOWN	G kinase anchoring protein 1
ZDHHC23	DOWN	zinc finger, DHHC-type containing 23
TENM3	DOWN	teneurin transmembrane protein 3
IQGAP2	DOWN	IQ motif containing GTPase activating protein 2
SYT1	DOWN	synaptotagmin I
PRKCQ	DOWN	protein kinase C, theta
SLC35D1	DOWN	solute carrier family 35 (UDP-GlcA/UDP-GalNAc transporter), member D1
PLCB1	DOWN	phospholipase C, beta 1 (phosphoinositide-specific)
LMBR1L	DOWN	limb development membrane protein 1-like
PCDHB13	DOWN	protocadherin beta 13
NDRG1	DOWN	N-myc downstream regulated 1
ANK2	DOWN	ankyrin 2, neuronal
MTUS1	DOWN	microtubule associated tumor suppressor 1
KIF27	DOWN	kinesin family member 27
PDGFRA	DOWN	platelet-derived growth factor receptor, alpha polypeptide
CARMIL1	DOWN	leucine rich repeat containing 16A
CYP11A1	DOWN	cytochrome P450, family 11, subfamily A, polypeptide 1
GPR85	DOWN	G protein-coupled receptor 85
CLEC2D	DOWN	C-type lectin domain family 2, member D
AMPD3	DOWN	adenosine monophosphate deaminase 3
SLC35D2	DOWN	solute carrier family 35 (UDP-GlcNAc/UDP-glucose transporter), member D2
ZNF536	DOWN	zinc finger protein 536
ADGRL2	DOWN	adhesion G protein-coupled receptor L2
ADAMTS20	DOWN	ADAM metallopeptidase with thrombospondin type 1 motif 20
SARM1	DOWN	sterile alpha and TIR motif containing 1
IFIT3	DOWN	interferon-induced protein with tetratricopeptide repeats 3
PTK2	DOWN	protein tyrosine kinase 2
DGKI	DOWN	diacylglycerol kinase, iota
RUNX1T1	DOWN	runt-related transcription factor 1
FAM20C	DOWN	family with sequence similarity 20, member C
PCDHB10	DOWN	protocadherin beta 10
DENND1B	DOWN	DENN/MADD domain containing 1B
ZMAT4	DOWN	zinc finger, matrin-type 4
SCN8A	DOWN	sodium channel, voltage gated, type VIII alpha subunit
DOCK5	DOWN	dedicator of cytokinesis 5
KCTD8	DOWN	potassium channel tetramerization domain containing 8
RHEBL1	DOWN	Ras homolog enriched in brain like 1
ZSCAN16	DOWN	zinc finger and SCAN domain containing 16
PAPPA	DOWN	pregnancy-associated plasma protein A, pappalysin 1
ZC3H8	DOWN	zinc finger CCCH-type containing 8
CAMK2N1	DOWN	calcium/calmodulin-dependent protein kinase II inhibitor 1
TSACC	DOWN	TSSK6 activating co-chaperone
PLPP3	DOWN	phospholipid phosphatase 3
TCP11L2	DOWN	t-complex 11, testis-specific-like 2
ITGA2	DOWN	integrin, alpha 2 (CD49B, alpha 2 subunit of VLA-2 receptor)
ANPEP	DOWN	alanyl (membrane) aminopeptidase
RADX	DOWN	chromosome X open reading frame 57
GUCA1B	DOWN	guanylate cyclase activator 1B (retina)
LIFR	DOWN	leukemia inhibitory factor receptor alpha
IL13RA1	DOWN	interleukin 13 receptor, alpha 1
KHDRBS3	DOWN	KH domain containing, RNA binding, signal transduction associated 3
NAP1L3	DOWN	nucleosome assembly protein 1-like 3
ZBTB20	DOWN	zinc finger and BTB domain containing 20
TMEM62	DOWN	transmembrane protein 62
SLITRK5	DOWN	SLIT and NTRK-like family, member 5
RBM43	DOWN	RNA binding motif protein 43
DYRK1B	DOWN	dual specificity tyrosine-(Y)-phosphorylation regulated kinase 1B
BRINP2	DOWN	bone morphogenetic protein/retinoic acid inducible neural-specific 2
MX1	DOWN	MX dynamin-like GTPase 1
TMCC3	DOWN	transmembrane and coiled-coil domain family 3
SLCO2A1	DOWN	solute carrier organic anion transporter family, member 2A1
DDIT3	DOWN	DNA-damage-inducible transcript 3
STON2	DOWN	stonin 2
TRIM59	DOWN	tripartite motif containing 59
MNS1	DOWN	meiosis-specific nuclear structural 1
NRG1	DOWN	neuregulin 1
MGP	DOWN	matrix Gla protein
OPN3	DOWN	opsin 3
ARID3B	DOWN	AT rich interactive domain 3B (BRIGHT-like)
CRYBG1	DOWN	absent in melanoma 1
RIC3	DOWN	RIC3 acetylcholine receptor chaperone
ZNF185	DOWN	zinc finger protein 185 (LIM domain)
ABHD17C	DOWN	abhydrolase domain containing 17C
KEL	DOWN	Kell blood group, metallo-endopeptidase
GPR160	DOWN	G protein-coupled receptor 160
ADGRV1	DOWN	adhesion G protein-coupled receptor V1
CNTF	DOWN	ciliary neurotrophic factor
VSTM4	DOWN	V-set and transmembrane domain containing 4
IQCN	DOWN	KIAA1683
KCNIP1	DOWN	Kv channel interacting protein 1
MYLK	DOWN	myosin light chain kinase
LOX	DOWN	lysyl oxidase
NNT	DOWN	nicotinamide nucleotide transhydrogenase
SAMD9	DOWN	sterile alpha motif domain containing 9
ZDBF2	DOWN	zinc finger, DBF-type containing 2
FBLN5	DOWN	fibulin 5
SMIM18	DOWN	small integral membrane protein 18
KLRC4	DOWN	KLRC4-KLRK1 readthrough
HOOK1	DOWN	hook microtubule-tethering protein 1
SLC18A1	DOWN	solute carrier family 18 (vesicular monoamine transporter), member 1
PRTG	DOWN	protogenin
MATN2	DOWN	matrilin 2
SORCS2	DOWN	sortilin-related VPS10 domain containing receptor 2
TMEM229B	DOWN	transmembrane protein 229B
CRABP1	DOWN	cellular retinoic acid binding protein 1
CXCR4	DOWN	chemokine (C-X-C motif) receptor 4
HOXC12	DOWN	homeobox C12
TNIK	DOWN	TRAF2 and NCK interacting kinase
CHAC1	DOWN	ChaC glutathione-specific gamma-glutamylcyclotransferase 1
CRB1	DOWN	crumbs family member 1, photoreceptor morphogenesis associated
SLC1A4	DOWN	solute carrier family 1 (glutamate/neutral amino acid transporter), member 4
THEM4	DOWN	thioesterase superfamily member 4
CPXM1	DOWN	carboxypeptidase X (M14 family), member 1
NLGN1	DOWN	neuroligin 1
SLC19A3	DOWN	solute carrier family 19 (thiamine transporter), member 3
RBMS1	DOWN	RNA binding motif, single stranded interacting protein 1
FABP5	DOWN	fatty acid binding protein 5 (psoriasis-associated)
DEPDC4	DOWN	DEP domain containing 4
LRRC37A3	DOWN	leucine rich repeat containing 37, member A3
CYP2S1	DOWN	cytochrome P450, family 2, subfamily S, polypeptide 1
GDF9	DOWN	growth differentiation factor 9
UGT8	DOWN	UDP glycosyltransferase 8
PLEKHA5	DOWN	pleckstrin homology domain containing, family A member 5
SMYD1	DOWN	SET and MYND domain containing 1
KCNMB3	DOWN	potassium channel subfamily M regulatory beta subunit 3
ATP1A3	DOWN	ATPase, Na+/K+ transporting, alpha 3 polypeptide
LRRC69	DOWN	leucine rich repeat containing 69
KRBOX1	DOWN	KRAB box domain containing 1
KDM5D	DOWN	lysine (K)-specific demethylase 5D
PTGFR	DOWN	prostaglandin F receptor (FP)
MYO1D	DOWN	myosin ID
CCDC138	DOWN	coiled-coil domain containing 138
ZNF704	DOWN	zinc finger protein 704
GOLGA8N	DOWN	golgin A8 family, member N
CA10	DOWN	carbonic anhydrase X
LINC00260	DOWN	long intergenic non-protein coding RNA 260
ANO3	DOWN	anoctamin 3
FABP6	DOWN	fatty acid binding protein 6, ileal
LIX1	DOWN	limb and CNS expressed 1
BST1	DOWN	bone marrow stromal cell antigen 1
APOD	DOWN	apolipoprotein D
CD101	DOWN	CD101 molecule
EFCAB2	DOWN	EF-hand calcium binding domain 2
SUSD4	DOWN	sushi domain containing 4
KCNQ3	DOWN	potassium channel, voltage gated KQT-like subfamily Q, member 3
RAB3IP	DOWN	RAB3A interacting protein
FBXO32	DOWN	F-box protein 32
ADAMTS16	DOWN	ADAM metallopeptidase with thrombospondin type 1 motif 16
TBX1	DOWN	T-box 1
CCDC141	DOWN	coiled-coil domain containing 141
DPP6	DOWN	dipeptidyl-peptidase 6
SAMD9L	DOWN	sterile alpha motif domain containing 9-like
DDC	DOWN	dopa decarboxylase
LRRC4B	DOWN	leucine rich repeat containing 4B
CACNB4	DOWN	calcium channel, voltage-dependent, beta 4 subunit
HNF4G	DOWN	hepatocyte nuclear factor 4, gamma
MAGEL2	DOWN	MAGE family member L2
CFHR4	DOWN	complement factor H-related 4
MERTK	DOWN	MER proto-oncogene, tyrosine kinase
TMEM269	DOWN	uncharacterized LOC100129924
ADGRL3	DOWN	adhesion G protein-coupled receptor L3
RUNDC3B	DOWN	RUN domain containing 3B
SEMA6A	DOWN	sema domain, transmembrane domain (TM), and cytoplasmic domain, (semaphorin) 6A
PLPP4	DOWN	phospholipid phosphatase 4
CH25H	DOWN	cholesterol 25-hydroxylase
GPRASP1	DOWN	G protein-coupled receptor associated sorting protein 1
KCNK2	DOWN	potassium channel, two pore domain subfamily K, member 2
SLIT1	DOWN	slit guidance ligand 1
GREB1L	DOWN	growth regulation by estrogen in breast cancer-like
RAPSN	DOWN	receptor-associated protein of the synapse
PLEKHG4B	DOWN	pleckstrin homology domain containing, family G (with RhoGef domain) member 4B
KRBA2	DOWN	KRAB-A domain containing 2
PIP5K1B	DOWN	phosphatidylinositol-4-phosphate 5-kinase, type I, beta
SLC7A9	DOWN	solute carrier family 7 (amino acid transporter light chain, bo,+ system), member 9
FAM78B	DOWN	family with sequence similarity 78, member B
WNT5A	DOWN	wingless-type MMTV integration site family, member 5A
CACNA1S	DOWN	calcium channel, voltage-dependent, L type, alpha 1S subunit
FBXO25	DOWN	F-box protein 25
PCDH15	DOWN	protocadherin-related 15
BICC1	DOWN	BicC family RNA binding protein 1
PPP1R9A	DOWN	protein phosphatase 1, regulatory subunit 9A
LEMD1	DOWN	LEM domain containing 1
NEDD4L	DOWN	neural precursor cell expressed, developmentally down-regulated 4-like, E3 ubiquitin protein ligase
TRPC4	DOWN	transient receptor potential cation channel, subfamily C, member 4
NDUFA4L2	DOWN	NADH dehydrogenase (ubiquinone) 1 alpha subcomplex, 4-like 2
KIZ	DOWN	kizuna centrosomal protein
NMU	DOWN	neuromedin U
SAMD12	DOWN	sterile alpha motif domain containing 12
ELAVL4	DOWN	ELAV like neuron-specific RNA binding protein 4
PLXNA2	DOWN	plexin A2
TDRD7	DOWN	tudor domain containing 7
MMP9	DOWN	matrix metallopeptidase 9
S100A13	DOWN	S100 calcium binding protein A13
LMO4	DOWN	LIM domain only 4
ATL1	DOWN	atlastin GTPase 1
PCDHB5	DOWN	protocadherin beta 5
PMCH	DOWN	pro-melanin-concentrating hormone
PLEKHG1	DOWN	pleckstrin homology domain containing, family G (with RhoGef domain) member 1
TNFRSF19	DOWN	tumor necrosis factor receptor superfamily, member 19
GPR83	DOWN	G protein-coupled receptor 83
SGCD	DOWN	sarcoglycan delta
TNFAIP6	DOWN	tumor necrosis factor, alpha-induced protein 6
ASMT	DOWN	Homo sapiens acetylserotonin O-methyltransferase (ASMT), transcript variant 1, mRNA.
ASMT	DOWN	acetylserotonin O-methyltransferase
LPAR4	DOWN	lysophosphatidic acid receptor 4
CEMIP	DOWN	cell migration inducing protein, hyaluronan binding
MRLN	DOWN	myoregulin
PREX2	DOWN	phosphatidylinositol-3,4,5-trisphosphate-dependent Rac exchange factor 2
ISM1	DOWN	isthmin 1, angiogenesis inhibitor
HDX	DOWN	highly divergent homeobox
APOBEC3G	DOWN	apolipoprotein B mRNA editing enzyme, catalytic polypeptide-like 3G
GOLGA8K	DOWN	golgin A8 family, member K
SBSPON	DOWN	somatomedin B and thrombospondin type 1 domain containing
ATP8A1	DOWN	ATPase, aminophospholipid transporter (APLT), class I, type 8A, member 1
TMEM150C	DOWN	transmembrane protein 150C
TMOD1	DOWN	tropomodulin 1
RIT2	DOWN	Ras-like without CAAX 2
DNAH6	DOWN	dynein, axonemal, heavy chain 6
ITGB3	DOWN	integrin beta 3
GOLGA8J	DOWN	golgin A8 family, member J
CERKL	DOWN	ceramide kinase like
SOX11	DOWN	SRY box 11
SULF1	DOWN	sulfatase 1
ONECUT1	DOWN	one cut homeobox 1
ACVR1C	DOWN	activin A receptor type IC
DNAH5	DOWN	dynein, axonemal, heavy chain 5
EFNB2	DOWN	ephrin-B2
CCKAR	DOWN	cholecystokinin A receptor
ADCY2	DOWN	adenylate cyclase 2 (brain)
DNAJC12	DOWN	DnaJ (Hsp40) homolog, subfamily C, member 12
RBKS	DOWN	ribokinase
FAM111B	DOWN	family with sequence similarity 111, member B
ADORA1	DOWN	adenosine A1 receptor
KCNK10	DOWN	potassium channel, two pore domain subfamily K, member 10
GLMP	DOWN	glycosylated lysosomal membrane protein
NRSN1	DOWN	neurensin 1
FAM135B	DOWN	family with sequence similarity 135, member B
GRIP1	DOWN	glutamate receptor interacting protein 1
MYOCD	DOWN	myocardin
AGMO	DOWN	alkylglycerol monooxygenase
SLC38A4	DOWN	solute carrier family 38, member 4
PLCG2	DOWN	phospholipase C, gamma 2 (phosphatidylinositol-specific)
EPHA7	DOWN	EPH receptor A7
NR4A2	DOWN	nuclear receptor subfamily 4, group A, member 2
SYT4	DOWN	synaptotagmin IV
LPAR3	DOWN	lysophosphatidic acid receptor 3
MAK	DOWN	male germ cell-associated kinase
GLRA2	DOWN	glycine receptor alpha 2
SOCS2	DOWN	suppressor of cytokine signaling 2
PTGER2	DOWN	prostaglandin E receptor 2
LRRC15	DOWN	leucine rich repeat containing 15
NEB	DOWN	nebulin
PHACTR2	DOWN	phosphatase and actin regulator 2
SLC35F4	DOWN	solute carrier family 35, member F4
KCNT2	DOWN	potassium channel, sodium activated subfamily T, member 2
GATM	DOWN	glycine amidinotransferase (L-arginine:glycine amidinotransferase)
PLD5	DOWN	phospholipase D family, member 5
CHN2	DOWN	chimerin 2
ASS1	DOWN	argininosuccinate synthase 1
OMG	DOWN	oligodendrocyte myelin glycoprotein
CLEC2B	DOWN	C-type lectin domain family 2, member B
IGFBP5	DOWN	insulin like growth factor binding protein 5
DPYSL3	DOWN	dihydropyrimidinase-like 3
IGIP	DOWN	IgA-inducing protein
CHRM2	DOWN	cholinergic receptor, muscarinic 2
GABRB2	DOWN	gamma-aminobutyric acid (GABA) A receptor, beta 2
FNBP1L	DOWN	formin binding protein 1-like
ADCY8	DOWN	adenylate cyclase 8 (brain)
SCN9A	DOWN	sodium channel, voltage gated, type IX alpha subunit
ICA1	DOWN	islet cell autoantigen 1
HMSD	DOWN	histocompatibility (minor) serpin domain containing
ASNS	DOWN	asparagine synthetase (glutamine-hydrolyzing)
EDARADD	DOWN	EDAR-associated death domain
EYA4	DOWN	EYA transcriptional coactivator and phosphatase 4
AKR1E2	DOWN	aldo-keto reductase family 1, member E2
ARHGAP8	DOWN	Rho GTPase activating protein 8
S100A1	DOWN	S100 calcium binding protein A1
POU3F4	DOWN	POU class 3 homeobox 4
KIAA0825	DOWN	KIAA0825
PLA2G2A	DOWN	phospholipase A2, group IIA (platelets, synovial fluid)
SLC27A2	DOWN	solute carrier family 27 (fatty acid transporter), member 2
F11R	DOWN	F11 receptor
AMPH	DOWN	amphiphysin
PLBD1	DOWN	phospholipase B domain containing 1
DAZ3	DOWN	deleted in azoospermia 3
GRK4	DOWN	G protein-coupled receptor kinase 4
CRNDE	DOWN	colorectal neoplasia differentially expressed (non-protein coding)
SGMS2	DOWN	sphingomyelin synthase 2
CCL2	DOWN	chemokine (C-C motif) ligand 2
CRIP1	DOWN	cysteine-rich protein 1 (intestinal)
GUCY1A1	DOWN	guanylate cyclase 1, soluble, alpha 3
LPAR6	DOWN	lysophosphatidic acid receptor 6
ABCC8	DOWN	ATP binding cassette subfamily C member 8
NXF2B	DOWN	nuclear RNA export factor 2B
PDE8B	DOWN	phosphodiesterase 8B
STAMBPL1	DOWN	STAM binding protein-like 1
GPR174	DOWN	G protein-coupled receptor 174
FBXL13	DOWN	F-box and leucine-rich repeat protein 13
MANSC1	DOWN	MANSC domain containing 1
TXLNGY	DOWN	taxilin gamma pseudogene, Y-linked
CHRFAM7A	DOWN	CHRNA7 (cholinergic receptor, nicotinic, alpha 7, exons 5-10) and FAM7A (family with sequence similarity 7A, exons A-E) fusion
ADAM12	DOWN	ADAM metallopeptidase domain 12
LPCAT2	DOWN	lysophosphatidylcholine acyltransferase 2
SHC4	DOWN	SHC (Src homology 2 domain containing) family, member 4
PDPN	DOWN	podoplanin
GAS2	DOWN	growth arrest-specific 2
ACBD7	DOWN	acyl-CoA binding domain containing 7
SLC35F1	DOWN	solute carrier family 35, member F1
DAZ2	DOWN	deleted in azoospermia 2
NPAS2	DOWN	neuronal PAS domain protein 2
PCDHB6	DOWN	protocadherin beta 6
TGIF2LX	DOWN	TGFB-induced factor homeobox 2-like, X-linked
IGFBP3	DOWN	insulin like growth factor binding protein 3
CA13	DOWN	carbonic anhydrase XIII
SLC1A1	DOWN	solute carrier family 1 (neuronal/epithelial high affinity glutamate transporter, system Xag), member 1
NSUN7	DOWN	NOP2/Sun domain family, member 7
RGS2	DOWN	regulator of G-protein signaling 2
GLS2	DOWN	glutaminase 2 (liver, mitochondrial)
PRKAA2	DOWN	protein kinase, AMP-activated, alpha 2 catalytic subunit
FHDC1	DOWN	FH2 domain containing 1
UNC5D	DOWN	unc-5 netrin receptor D
PLXNA4	DOWN	plexin A4
ERMAP	DOWN	erythroblast membrane-associated protein (Scianna blood group)
PLXNC1	DOWN	plexin C1
RETREG1	DOWN	family with sequence similarity 134, member B
ASTN1	DOWN	astrotactin 1
TTN	DOWN	titin
KIT	DOWN	v-kit Hardy-Zuckerman 4 feline sarcoma viral oncogene homolog
EPHA4	DOWN	EPH receptor A4
EGFLAM	DOWN	EGF-like, fibronectin type III and laminin G domains
ESRP1	DOWN	epithelial splicing regulatory protein 1
MCOLN3	DOWN	mucolipin 3
ST6GAL2	DOWN	ST6 beta-galactosamide alpha-2,6-sialyltranferase 2
DSC2	DOWN	desmocollin 2
EYA1	DOWN	EYA transcriptional coactivator and phosphatase 1
NIBAN1	DOWN	family with sequence similarity 129, member A
DAZ1	DOWN	deleted in azoospermia 4
SV2C	DOWN	synaptic vesicle glycoprotein 2C
MFAP5	DOWN	microfibrillar associated protein 5
CAMK4	DOWN	calcium/calmodulin-dependent protein kinase IV
HAS2	DOWN	hyaluronan synthase 2
WNT2B	DOWN	wingless-type MMTV integration site family, member 2B
ATP8A2	DOWN	ATPase, aminophospholipid transporter, class I, type 8A, member 2
GCA	DOWN	grancalcin, EF-hand calcium binding protein
SEMA5A	DOWN	sema domain, seven thrombospondin repeats (type 1 and type 1-like), transmembrane domain (TM) and short cytoplasmic domain, (semaphorin) 5A
PCDH11Y	DOWN	protocadherin 11 Y-linked
IGSF11	DOWN	immunoglobulin superfamily, member 11
LRRN1	DOWN	leucine rich repeat neuronal 1
NXF2B	DOWN	nuclear RNA export factor 2B
CHL1	DOWN	cell adhesion molecule L1-like
CCN4	DOWN	WNT1 inducible signaling pathway protein 1
ATRNL1	DOWN	attractin-like 1
TRPA1	DOWN	transient receptor potential cation channel, subfamily A, member 1
EFCAB13	DOWN	EF-hand calcium binding domain 13
CNTN6	DOWN	contactin 6
NELL2	DOWN	neural EGFL like 2
DAZ4	DOWN	deleted in azoospermia 2
AJAP1	DOWN	adherens junctions associated protein 1
CDHR1	DOWN	cadherin-related family member 1
MME	DOWN	membrane metallo-endopeptidase
PHYHIPL	DOWN	phytanoyl-CoA 2-hydroxylase interacting protein-like
INHBA	DOWN	inhibin beta A
ARHGAP20	DOWN	Rho GTPase activating protein 20
MCOLN2	DOWN	mucolipin 2
CRABP2	DOWN	cellular retinoic acid binding protein 2
LUZP2	DOWN	leucine zipper protein 2
USP44	DOWN	ubiquitin specific peptidase 44
SNTB1	DOWN	syntrophin, beta 1 (dystrophin-associated protein A1, 59kDa, basic component 1)
CSMD3	DOWN	CUB and Sushi multiple domains 3
RPS6KA6	DOWN	ribosomal protein S6 kinase, 90kDa, polypeptide 6
PCDH11X	DOWN	protocadherin 11 X-linked
